# Supplementary material for: Studies on the Complexation of Platinum(II) by Some 4-Nitroisoxazoles and Testing the Cytotoxic Activity of the Resulting Complexes
Source: Molecules. 2023 Jan 28;28(3):1284. doi: 10.3390/molecules28031284 (PMC9920747; doi:10.3390/molecules28031284)
Supplement: Supplementary file 1 [file molecules-28-01284-s001.zip]

Archive with 1 entries (1 files):
- molecules-2168197-supplementary.pdf
